# Supplementary material for: Epigenetic Mechanisms and Nephrotic Syndrome: A Systematic Review
Source: Biomedicines. 2023 Feb 10;11(2):514. doi: 10.3390/biomedicines11020514 (PMC9953384; doi:10.3390/biomedicines11020514)
Supplement: Supplementary file 1 [file biomedicines-11-00514-s001.zip]

Archive with 1 entries (1 files):
- biomedicines-2190329-supplementary.pdf
